# Supplementary material for: Semi-quantitative proteomics of mammalian cells upon short-term exposure to non-ionizing electromagnetic fields
Source: PLoS One. 2017 Feb 24;12(2):e0170762. doi: 10.1371/journal.pone.0170762 (PMC5325209; doi:10.1371/journal.pone.0170762)
Supplement: S1 Table — Human (U2OS and VH10) and mouse (IB10) cell lines; exp_name–MS experiment name (prefixed with cell line); n_pep_ids–number of redundant peptide identifications, filtered for decoys and contaminants; n_pep_qts–number of redundant peptide quantifications; n_unq_pep_seq+mod_ids–number of non-redundant peptide identifications unique by sequence and modifications; n_unq_pep_seq+mod_qts–number of non-redundant peptide quantifications unique by sequence and modifications; n_unq_pep_seq_ids–number of non-redundant peptide identifications unique by sequence; n_unq_pep_seq_qts–number of non-redundant peptide quantifications unique by sequence; n_pep_ids_decoys–number of redundant peptides detected as decoys (false positives); n_pep_ids_conts–number of redundant peptides detected as contaminants; n_unq_pep_seq_decoys–number of non-redundant peptide decoys unique by sequence; n_unq_pep_seq_conts–number of non-redundant peptide contaminants unique by sequence. (TXT) [file pone.0170762.s006.txt]

EMF	exp_name	n_pep_ids	n_pep_qts	n_unq_pep_seq+mod_ids	n_unq_pep_seq+mod_qts	n_unq_pep_seq_ids	n_unq_pep_seq_qts	n_pep_ids_decoys	n_pep_ids_conts	n_unq_pep_seq_decoys	n_unq_pep_seq_conts
ELF	U2OS_L0_M0_H1	89042	58808	38209	30229	36363	28944	95	4715	59	1261
ELF	U2OS_L1_M1_H0	87140	59063	38269	30848	35743	29022	102	4871	68	1332
ELF	VH10_L0_M0_H1	81892	53652	37502	29701	33702	27007	84	3521	62	1053
ELF	VH10_L1_M1_H0	86718	59248	40078	32471	36962	30227	83	3900	61	1158
ELF	IB10_L0_M0_H1	93431	64465	40586	33227	37499	30982	126	3296	88	1005
ELF	IB10_L1_M1_H0	93426	64595	40953	33606	38654	31957	105	2914	69	895
UMTS	U2OS_L0_M0_H1	151249	139152	41604	40399	38202	37131	220	17116	110	1983
UMTS	U2OS_L1_M1_H0	101692	94660	34338	33527	32501	31726	134	10762	71	1611
UMTS	VH10_L0_M0_H1	81500	75714	31955	31070	29774	28970	66	10778	37	1761
UMTS	VH10_L1_M1_H0	60823	56846	27182	26460	25001	24347	62	7653	29	1450
UMTS	IB10_L0_M0_H1	93088	85358	42520	40996	40990	39545	122	6703	80	1402
UMTS	IB10_L1_M1_H0	89689	81824	39890	38479	38353	37031	140	6450	81	1325
WiFi	U2OS_L0_M0_H1	73542	67327	35635	34509	33147	32125	118	7271	72	1547
WiFi	U2OS_L1_M1_H0	76560	70350	37274	36137	35205	34134	102	7696	70	1614
WiFi	VH10_L0_M0_H1	71785	66670	32322	31476	29935	29163	107	8168	68	1598
WiFi	VH10_L1_M1_H0	64768	60070	31510	30688	29503	28735	90	9712	58	1793
WiFi	IB10_L0_M0_H1	93676	86082	39355	38140	37803	36658	125	6182	72	1317
WiFi	IB10_L1_M1_H0	90188	83136	38751	37597	37156	36067	124	5716	65	1269
