# Supplementary material for: Semi-quantitative proteomics of mammalian cells upon short-term exposure to non-ionizing electromagnetic fields
Source: PLoS One. 2017 Feb 24;12(2):e0170762. doi: 10.1371/journal.pone.0170762 (PMC5325209; doi:10.1371/journal.pone.0170762)
Supplement: S2 Table — n_prot_acc–number of protein accessions including isoforms in the source database; n_prot_ids–number of MS-based protein identifications including splice isoforms, filtered for decoys and contaminants; n_prot_acc_evid_protein–number of protein accessions with protein-level evidence; n_prot_acc_evid_transcript–number of protein accessions with transcript-level evidence; n_prot_acc_evid_homology–number of protein accessions with homology-based evidence; n_prot_acc_evid_predicted–number of proteins predicted in silico; n_prot_acc_evid_uncertain–number of protein accessions with uncertain evidence. (TXT) [file pone.0170762.s007.txt]

dataset	database_section	n_prot_acc	n_prot_ids	n_prot_acc_evid_protein	n_prot_acc_evid_transcript	n_prot_acc_evid_homology	n_prot_acc_evid_predicted	n_prot_acc_evid_uncertain
ELF human	UniProtKB/Swiss-Prot	42077	12558	14074	5144	284	86	604
ELF human	UniProtKB/TrEMBL	47719	13861	15313	1836	1652	28918	0
ELF mouse	UniProtKB/Swiss-Prot	24724	6919	8408	8014	212	55	10
ELF mouse	UniProtKB/TrEMBL	28489	6132	2398	4491	2261	19339	0
UMTS human	UniProtKB/Swiss-Prot	42077	10708	14074	5144	284	86	604
UMTS human	UniProtKB/TrEMBL	47719	12249	15313	1836	1652	28918	0
UMTS mouse	UniProtKB/Swiss-Prot	24724	7518	8408	8014	212	55	10
UMTS mouse	UniProtKB/TrEMBL	28489	6588	2398	4491	2261	19339	0
WiFi human	UniProtKB/Swiss-Prot	42077	11434	14074	5144	284	86	604
WiFi human	UniProtKB/TrEMBL	47719	12740	15313	1836	1652	28918	0
WiFi mouse	UniProtKB/Swiss-Prot	24724	7044	8408	8014	212	55	10
WiFi mouse	UniProtKB/TrEMBL	28489	6265	2398	4491	2261	19339	0
