# Supplementary material for: Semi-quantitative proteomics of mammalian cells upon short-term exposure to non-ionizing electromagnetic fields
Source: PLoS One. 2017 Feb 24;12(2):e0170762. doi: 10.1371/journal.pone.0170762 (PMC5325209; doi:10.1371/journal.pone.0170762)
Supplement: S3 Table — Human (U2OS and VH10) and mouse (IB10) cell lines; exp_name–MS experiment name (prefixed with cell line); n_pgrp_ids–number of non-redundant protein identifications, filtered for decoys and contaminants; n_pgrp_qts–number of non-redundant protein quantifications; n_pgrp_ids_by_site–number of non-redundant proteins identified by modification site; n_pgrp_decoys–number of non-redundant proteins detected as decoys (false positives); n_pgrp_conts–number of non-redundant proteins detected as contaminants. (TXT) [file pone.0170762.s008.txt]

EMF	exp_name	n_pgrp_ids	n_pgrp_qts	n_pgrp_ids_by_site	n_pgrp_decoys	n_pgrp_conts
ELF	U2OS_L0_M0_H1	5286	3237	139	97	125
ELF	U2OS_L1_M1_H0	5286	3288	139	97	125
ELF	VH10_L0_M0_H1	5286	3114	139	97	125
ELF	VH10_L1_M1_H0	5286	3305	139	97	125
ELF	IB10_L0_M0_H1	4583	3276	69	71	96
ELF	IB10_L1_M1_H0	4583	3389	69	71	96
UMTS	U2OS_L0_M0_H1	4551	3722	146	76	134
UMTS	U2OS_L1_M1_H0	4551	3656	146	76	134
UMTS	VH10_L0_M0_H1	4551	3233	146	76	134
UMTS	VH10_L1_M1_H0	4551	3023	146	76	134
UMTS	IB10_L0_M0_H1	4933	4199	21	66	113
UMTS	IB10_L1_M1_H0	4933	4035	21	66	113
WiFi	U2OS_L0_M0_H1	4841	3656	101	71	130
WiFi	U2OS_L1_M1_H0	4841	3803	101	71	130
WiFi	VH10_L0_M0_H1	4841	3294	101	71	130
WiFi	VH10_L1_M1_H0	4841	3336	101	71	130
WiFi	IB10_L0_M0_H1	4662	4010	31	62	112
WiFi	IB10_L1_M1_H0	4662	3958	31	62	112
