# Supplementary material for: Semi-quantitative proteomics of mammalian cells upon short-term exposure to non-ionizing electromagnetic fields
Source: PLoS One. 2017 Feb 24;12(2):e0170762. doi: 10.1371/journal.pone.0170762 (PMC5325209; doi:10.1371/journal.pone.0170762)
Supplement: S4 Table — The numbers refer to human or mouse proteins with no previous experimental evidence at protein-level according to the UniProtKB database (release 2015_02). The numbers in parentheses indicate percentages (%) given all identified proteins per species and EMF exposure. (TXT) [file pone.0170762.s009.txt]

EMF	species	n_proteins
ELF	human	95 (1.82)
ELF	mouse	1597 (34.85)
UMTS	human	66 (1.45)
UMTS	mouse	1708 (34.62)
WIFI	human	76 (1.57)
WIFI	mouse	1584 (33.98)
