# Supplementary material for: Semi-quantitative proteomics of mammalian cells upon short-term exposure to non-ionizing electromagnetic fields
Source: PLoS One. 2017 Feb 24;12(2):e0170762. doi: 10.1371/journal.pone.0170762 (PMC5325209; doi:10.1371/journal.pone.0170762)
Supplement: S1 File — (ZIP) [file pone.0170762.s011.zip]

Archive with 54 entries (49 files):
- immunoblot_analysis/
- immunoblot_analysis/.DS_Store
- __MACOSX/
- __MACOSX/immunoblot_analysis/
- __MACOSX/immunoblot_analysis/._.DS_Store
- immunoblot_analysis/images/
- immunoblot_analysis/images/030714_MSblot6_2.5min.tiff
- __MACOSX/immunoblot_analysis/images/
- __MACOSX/immunoblot_analysis/images/._030714_MSblot6_2.5min.tiff
- immunoblot_analysis/images/030715_MSblot6_5sec.tiff
- __MACOSX/immunoblot_analysis/images/._030715_MSblot6_5sec.tiff
- immunoblot_analysis/images/120314_MSblot3_2min.tiff
- __MACOSX/immunoblot_analysis/images/._120314_MSblot3_2min.tiff
- immunoblot_analysis/images/120314_MSblot3_5sec.tiff
- __MACOSX/immunoblot_analysis/images/._120314_MSblot3_5sec.tiff
- immunoblot_analysis/images/120314_MSblot4_2min.tiff
- __MACOSX/immunoblot_analysis/images/._120314_MSblot4_2min.tiff
- immunoblot_analysis/images/120314_MSblot4_5sec.tiff
- __MACOSX/immunoblot_analysis/images/._120314_MSblot4_5sec.tiff
- immunoblot_analysis/images/170714_DuploBlot4_2.5min.tiff
- __MACOSX/immunoblot_analysis/images/._170714_DuploBlot4_2.5min.tiff
- immunoblot_analysis/images/170714_DuploBlot4_5sec.tiff
- __MACOSX/immunoblot_analysis/images/._170714_DuploBlot4_5sec.tiff
- immunoblot_analysis/images/170714_DuploBlot5_2.5min.tiff
- __MACOSX/immunoblot_analysis/images/._170714_DuploBlot5_2.5min.tiff
- immunoblot_analysis/images/170714_DuploBlot5_5sec.tiff
- __MACOSX/immunoblot_analysis/images/._170714_DuploBlot5_5sec.tiff
- immunoblot_analysis/images/210214_DuploBlot1_2min.tiff
- __MACOSX/immunoblot_analysis/images/._210214_DuploBlot1_2min.tiff
- immunoblot_analysis/images/210214_DuploBlot1_5sec.tiff
- __MACOSX/immunoblot_analysis/images/._210214_DuploBlot1_5sec.tiff
- immunoblot_analysis/images/210214_DuploBlot2_2min.tiff
- __MACOSX/immunoblot_analysis/images/._210214_DuploBlot2_2min.tiff
- immunoblot_analysis/images/210214_DuploBlot2_5sec.tiff
- __MACOSX/immunoblot_analysis/images/._210214_DuploBlot2_5sec.tiff
- immunoblot_analysis/images/210214_MSblot1_2min.tiff
- __MACOSX/immunoblot_analysis/images/._210214_MSblot1_2min.tiff
- immunoblot_analysis/images/210214_MSblot1_5sec.tiff
- __MACOSX/immunoblot_analysis/images/._210214_MSblot1_5sec.tiff
- immunoblot_analysis/images/210214_MSblot2_2min.tiff
- __MACOSX/immunoblot_analysis/images/._210214_MSblot2_2min.tiff
- immunoblot_analysis/images/210214_MSblot2_5sec.tiff
- __MACOSX/immunoblot_analysis/images/._210214_MSblot2_5sec.tiff
- immunoblot_analysis/images/280514_DuploBlot3_2.5min.tiff
- __MACOSX/immunoblot_analysis/images/._280514_DuploBlot3_2.5min.tiff
- immunoblot_analysis/images/280514_DuploBlot3_5sec.tiff
- __MACOSX/immunoblot_analysis/images/._280514_DuploBlot3_5sec.tiff
- immunoblot_analysis/images/280514_MSblot5_2.5min.tiff
- __MACOSX/immunoblot_analysis/images/._280514_MSblot5_2.5min.tiff
- immunoblot_analysis/images/280514_MSblot5_5sec.tiff
- __MACOSX/immunoblot_analysis/images/._280514_MSblot5_5sec.tiff
- immunoblot_analysis/immunoblot analysis.xls
- immunoblot_analysis/immunoblot data.xlsx
- __MACOSX/immunoblot_analysis/._immunoblot data.xlsx
