# Supplementary material for: Semi-quantitative proteomics of mammalian cells upon short-term exposure to non-ionizing electromagnetic fields
Source: PLoS One. 2017 Feb 24;12(2):e0170762. doi: 10.1371/journal.pone.0170762 (PMC5325209; doi:10.1371/journal.pone.0170762)
Supplement: S1 File — (ZIP) [file pone.0170762.s011.zip › immunoblot_analysis/immunoblot analysis.xls]

## Sheet: MS samples raw data intensities
Note: These data are the α-tubulin and MLH1 signals on immunoblot of the samples analyzed by MS SILAC. Each blot has a short exposure (for the tubulin signal) and a long exposure (for the MLH1 signal).
	210214_MSblot1_5sec.tiff					210214_MSblot1_2min.tiff
Lane	α-tubulin peak					MLH1 peak		Sample
1	13492.7				7	1334.94		SHAM	LIGHT
2	12240.2				8	1439.94		SHAM	MEDIUM
3	11919.7				9	1851.94		SHAM	HEAVY
4	7258.3				10	1361.41		ON	LIGHT
5	8735				11	1715.11		ON	MEDIUM
6	7675.18				12	1103.99		ON	HEAVY
	210214_MSblot2_5sec.tiff					210214_MSblot2_2min.tiff
	α-tubulin peak					MLH1 peak
1	9817.9				7	449.456		SHAM	LIGHT
2	13092.6				8	516.163		SHAM	MEDIUM
3	17534.4				9	754.113		SHAM	HEAVY
4	7667.66				10	427.92		ON	LIGHT
5	16276.9				11	717.284		ON	MEDIUM
6	10839.3				12	480.163		ON	HEAVY
	120314_MSblot3_5sec.tiff					120314_MSblot3_2min.tiff
	α-tubulin peak					MLH1 peak
1	12759.6				7	1856.72		SHAM	LIGHT
2	7175.54				8	1121.77		SHAM	MEDIUM
3	8258.66				9	952.77		SHAM	HEAVY
4	9200.49				10	1729.43		ON	LIGHT
5	9040.37				11	892.94		ON	MEDIUM
6	8555.25				12	1302.48		ON	HEAVY
	120314_MSblot4_5sec.tiff					120314_MSblot4_2min.tiff
	α-tubulin peak					MLH1 peak
3	6243.52				3	3972.93		SHAM	LIGHT
4	5859.93				4	2890.98		SHAM	MEDIUM
5	6560.64				5	2167.5		SHAM	HEAVY
6	5602.05				6	4305.23		ON	LIGHT
7	7309.47				7	2681.62		ON	MEDIUM
8	5395.1				8	3435.52		ON	HEAVY
	280514_MSblot5_5sec.tiff					280514_MSblot5_2.5min.tiff
	α-tubulin peak					MLH1 peak
3	9705.98				3	516.456		SHAM	LIGHT
4	9713.4				4	542.335		SHAM	MEDIUM
5	9230.57				5	438.627		SHAM	HEAVY
6	10331.1				6	1010.28		ON	LIGHT
7	8970.57				7	511.749		ON	MEDIUM
8	9373.57				8	603.87		ON	HEAVY
	030715_MSblot6_5sec.tiff					030714_MSblot6_2.5min.tiff
	α-tubulin peak					MLH1 peak
3	8844.15				3	2517.13		SHAM	LIGHT
4	9011.28				4	2608.43		SHAM	MEDIUM
5	8677.57				5	2192.89		SHAM	HEAVY
6	10574.3				6	3348.55		ON	LIGHT
7	9052.57				7	2506.26		ON	MEDIUM
8	9535.52				8	3144.96		ON	HEAVY

## Sheet: MS samples calculations
Note: These are the normalizations of the raw intensities on immunoblot of the samples analyzed by MS SILAC from the sheet "MS samples raw data intensities".
	210214_MSblot1_5sec.tiff					210214_MSblot1_2min.tiff
Lane	α-tubulin peak					MLH1 peak				MLH/α-tubulin peak	SHAM average	Signal relative to SHAM average
1	13492.7				7	1334.94		SHAM	LIGHT	0.0989383	0.123982	0.798004
2	12240.2				8	1439.94		SHAM	MEDIUM	0.11764		0.948844
3	11919.7				9	1851.94		SHAM	HEAVY	0.155369		1.25315
4	7258.3				10	1361.41		ON	LIGHT	0.187566		1.51284
5	8735				11	1715.11		ON	MEDIUM	0.196349		1.58369
6	7675.18				12	1103.99		ON	HEAVY	0.143839		1.16016
	210214_MSblot2_5sec.tiff					210214_MSblot2_2min.tiff
	α-tubulin peak					MLH1 peak
1	9817.9				7	449.456		SHAM	LIGHT	0.0457792	0.042737	1.07118
2	13092.6				8	516.163		SHAM	MEDIUM	0.0394241		0.922483
3	17534.4				9	754.113		SHAM	HEAVY	0.0430077		1.00633
4	7667.66				10	427.92		ON	LIGHT	0.0558084		1.30586
5	16276.9				11	717.284		ON	MEDIUM	0.0440675		1.03113
6	10839.3				12	480.163		ON	HEAVY	0.0442983		1.03653
	120314_MSblot3_5sec.tiff					120314_MSblot3_2min.tiff
	α-tubulin peak					MLH1 peak
1	12759.6				7	1856.72		SHAM	LIGHT	0.145516	0.139072	1.04634
2	7175.54				8	1121.77		SHAM	MEDIUM	0.156332		1.12412
3	8258.66				9	952.77		SHAM	HEAVY	0.115366		0.829545
4	9200.49				10	1729.43		ON	LIGHT	0.187972		1.35162
5	9040.37				11	892.94		ON	MEDIUM	0.0987725		0.710228
6	8555.25				12	1302.48		ON	HEAVY	0.152243		1.09471
	120314_MSblot4_5sec.tiff					120314_MSblot4_2min.tiff
	α-tubulin peak					MLH1 peak
3	6243.52				3	3972.93		SHAM	LIGHT	0.636329	0.486685	1.30748
4	5859.93				4	2890.98		SHAM	MEDIUM	0.493347		1.01369
5	6560.64				5	2167.5		SHAM	HEAVY	0.330379		0.678835
6	5602.05				6	4305.23		ON	LIGHT	0.768508		1.57907
7	7309.47				7	2681.62		ON	MEDIUM	0.366869		0.753812
8	5395.1				8	3435.52		ON	HEAVY	0.636784		1.30841
	280514_MSblot5_5sec.tiff					280514_MSblot5_2.5min.tiff
	α-tubulin peak					MLH1 peak
3	9705.98				3	516.456		SHAM	LIGHT	0.0532101	0.0521876	1.01959
4	9713.4				4	542.335		SHAM	MEDIUM	0.0558337		1.06987
5	9230.57				5	438.627		SHAM	HEAVY	0.047519		0.910542
6	10331.1				6	1010.28		ON	LIGHT	0.0977905		1.87383
7	8970.57				7	511.749		ON	MEDIUM	0.0570476		1.09313
8	9373.57				8	603.87		ON	HEAVY	0.0644226		1.23444
	030715_MSblot6_5sec.tiff					030714_MSblot6_2.5min.tiff
	α-tubulin peak					MLH1 peak
3	8844.15				3	2517.13		SHAM	LIGHT	0.28461	0.275593	1.03272
4	9011.28				4	2608.43		SHAM	MEDIUM	0.289462		1.05032
5	8677.57				5	2192.89		SHAM	HEAVY	0.252708		0.916959
6	10574.3				6	3348.55		ON	LIGHT	0.316669		1.14904
7	9052.57				7	2506.26		ON	MEDIUM	0.276856		1.00458
8	9535.52				8	3144.96		ON	HEAVY	0.329816		1.19675

## Sheet: Averages MS samples
Note: Averaged signals for MLH1 obtained from all immunoblots, normalized towards tubulin and relative to unexposed MS samples, based on data in the sheet “MS samples calculations”.
Sample		210214_MSblot1	210214_MSblot2	120314_MSblot3	120314_MSblot4	280514_MSblot5	030715_MSblot6	Mean	SD
SHAM	LIGHT	0.798004	1.07118	1.04634	1.30748	1.01959	1.03272	1.04589	0.162099
SHAM	MEDIUM	0.948844	0.922483	1.12412	1.01369	1.06987	1.05032	1.02155	0.075953
SHAM	HEAVY	1.25315	1.00633	0.829545	0.678835	0.910542	0.916959	0.932561	0.191801
ON	LIGHT	1.51284	1.30586	1.35162	1.57907	1.87383	1.14904	1.46204	0.253139
ON	MEDIUM	1.58369	1.03113	0.710228	0.753812	1.09313	1.00458	1.02943	0.312965
ON	HEAVY	1.16016	1.03653	1.09471	1.30841	1.23444	1.19675	1.17183	0.0975548

## Sheet: Independent exposure raw data
Note: These data are the α-tubulin and MLH1 signals on immunoblot of the samples independently exposed to ELF. Each blot has a short exposure (for the tubulin signal) and a long exposure (for the MLH1 signal).
	210214_DuploBlot1_5sec.tiff				210214_DuploBlot1_2min.tiff
Lane	α-tubulin peak				MLH1 peak		ELF		lysis method
1	9043.57			9	1260.87		SHAM		urea
2	9732.23			10	1080.46		ON		urea
3	9531.05			11	1394.87		SHAM		leammli
4	10586.6			12	1234.46		ON		leammli
5	9397.52			13	600.92		SHAM		urea
6	9874.52			14	524.213		ON		urea
7	10293.1			15	641.213		SHAM		leammli
8	8674.98			16	422.335		ON		leammli
	210214_DuploBlot2_5sec.tiff				210214_DuploBlot2_2min.tiff
	α-tubulin peak				MLH1 peak
1	12085.1			9	198.971		SHAM		urea
2	12029.5			10	209.971		ON		urea
3	14459.2			11	390.627		SHAM		leammli
4	13174.8			12	281.799		ON		leammli
5	5897.1			13	65.778		SHAM		urea
6	5679.1			14	97.192		ON		urea
7	8828			15	196.849		SHAM		leammli
8	5198.1			16	64.364		ON		leammli
	280514_DuploBlot3_5sec.tiff				280514_DuploBlot3_2.5min.tiff
	α-tubulin peak				MLH1 peak
1	16535.6			1	1464.82		SHAM		urea
2	14234			2	1713.77		ON		urea
3	17845.3			3	1748.31		SHAM		leammli
4	14991.1			4	1157.94		ON		leammli
	170714_DuploBlot4_5sec.tiff				170714_DuploBlot4_2.5min.tiff
	α-tubulin peak				MLH1 peak
1	6821.93			1	2117.72		SHAM		urea
2	9189.47			2	2281.43		ON		urea
3	11185.8			3	2145.72		SHAM		leammli
4	12334.1			4	1453.18		ON		leammli
5	8651.57			5	2554.13		SHAM		urea
6	6194.15			6	2225.72		ON		urea
7	5784.64			7	1953.13		SHAM		leammli
8	8075.66			8	1258.89		ON		leammli
	170714_DuploBlot5_5sec.tiff				170714_DuploBlot5_2.5min.tiff
	α-tubulin peak				MLH1 peak
1	9432.2			1	1965.48		SHAM		urea
2	10426.6			2	1918.48		ON		urea
3	16153.3			3	1971.31		SHAM		leammli
4	9811.39			4	1356.36		ON		leammli
5	7789.78			5	2473.01		SHAM		urea
6	6726.71			6	1837.6		ON		urea
7	8802.44			7	1831.13		SHAM		leammli
8	18400.3			8	1083.77		ON		leammli

## Sheet: Independent exposure calculatio
Note: These are the calculations on raw intensities of α-tubulin and MLH1 in the samples independently exposed to ELF.
	210214_DuploBlot1_5sec.tiff				210214_DuploBlot1_2min.tiff
Lane	α-tubulin peak				MLH1 peak		ELF	MLH1/α-tubulin	Lysis method	Treated normalized over SHAM
1	9043.57			9	1260.87		SHAM	0.139422	urea	1
2	9732.23			10	1080.46		ON	0.111018	urea	0.796278
3	9531.05			11	1394.87		SHAM	0.14635	leammli	1
4	10586.6			12	1234.46		ON	0.116605	leammli	0.796755
5	9397.52			13	600.92		SHAM	0.0639445	urea	1
6	9874.52			14	524.213		ON	0.0530875	urea	0.830211
7	10293.1			15	641.213		SHAM	0.0622957	leammli	1
8	8674.98			16	422.335		ON	0.0486842	leammli	0.781503
	210214_DuploBlot2_5sec.tiff				210214_DuploBlot2_2min.tiff
	α-tubulin peak				MLH1 peak
1	12085.1			9	198.971		SHAM	0.0164642	urea	1
2	12029.5			10	209.971		ON	0.0174546	urea	1.06016
3	14459.2			11	390.627		SHAM	0.0270158	leammli	1
4	13174.8			12	281.799		ON	0.0213893	leammli	0.791731
5	5897.1			13	65.778		SHAM	0.0111543	urea	1
6	5679.1			14	97.192		ON	0.017114	urea	1.53429
7	8828			15	196.849		SHAM	0.0222982	leammli	1
8	5198.1			16	64.364		ON	0.0123822	leammli	0.5553
	280514_DuploBlot3_5sec.tiff				280514_DuploBlot3_2.5min.tiff
	α-tubulin peak				MLH1 peak
1	16535.6			1	1464.82		SHAM	0.0885859	urea	1
2	14234			2	1713.77		ON	0.1204	urea	1.35913
3	17845.3			3	1748.31		SHAM	0.0979698	leammli	1
4	14991.1			4	1157.94		ON	0.0772419	leammli	0.788425
	170714_DuploBlot4_5sec.tiff				170714_DuploBlot4_2.5min.tiff
	α-tubulin peak				MLH1 peak
1	6821.93			1	2117.72		SHAM	0.310428	urea	1
2	9189.47			2	2281.43		ON	0.248265	urea	0.799752
3	11185.8			3	2145.72		SHAM	0.191826	leammli	1
4	12334.1			4	1453.18		ON	0.117819	leammli	0.614197
5	8651.57			5	2554.13		SHAM	0.295222	urea	1
6	6194.15			6	2225.72		ON	0.359326	urea	1.21714
7	5784.64			7	1953.13		SHAM	0.337641	leammli	1
8	8075.66			8	1258.89		ON	0.155887	leammli	0.461694
	170714_DuploBlot5_5sec.tiff				170714_DuploBlot5_2.5min.tiff
	α-tubulin peak				MLH1 peak
1	9432.2			1	1965.48		SHAM	0.20838	urea	1
2	10426.6			2	1918.48		ON	0.183998	urea	0.882995
3	16153.3			3	1971.31		SHAM	0.122037	leammli	1
4	9811.39			4	1356.36		ON	0.138243	leammli	1.13279
5	7789.78			5	2473.01		SHAM	0.317469	urea	1
6	6726.71			6	1837.6		ON	0.273179	urea	0.860492
7	8802.44			7	1831.13		SHAM	0.208026	leammli	1
8	18400.3			8	1083.77		ON	0.0588995	leammli	0.283135

## Sheet: Averages independent exposure
Note: Averaged signals for MLH1 obtained from all immunoblots, normalized over α-tubulin and relative to unexposed MS samples, based on data in the sheet “Independent exposure calculations'”.
Lysis method	ELF	210214_DuploBlot1	210214_DuploBlot1	210214_DuploBlot2	210214_DuploBlot2	280514_DuploBlot3	170714_DuploBlot4	170714_DuploBlot4	170714_DuploBlot5	170714_DuploBlot5	Mean	SD
urea	SHAM	1	1	1	1	1	1	1	1	1	1	0
urea	ON	0.796278	0.830211	1.06016	1.53429	1.35913	0.799752	1.21714	0.882995	0.860492	1.03783	0.272928
leammli	SHAM	1	1	1	1	1	1	1	1	1	1	0
leammli	ON	0.796755	0.781503	0.791731	0.5553	0.788425	0.614197	0.461694	1.13279	0.283135	0.689504	0.24429

## Sheet: Final MLH protein ratios
Note: Calculations of MS and IB results for MLH1 in the same format to allow direct comparison
			Mean	SD
BLOT of MS samples:	SHAM	LIGHT	1.046	0.162
data taken from the sheet "Averages MS samples"	SHAM	MEDIUM	1.022	0.076
	SHAM	HEAVY	0.933	0.192
	ON	LIGHT	1.462	0.253
	ON	MEDIUM	1.029	0.313
	ON	HEAVY	1.172	0.098
		MLH1 ratio
SILAC MS	ON H1 / SHAM L0	2.83
	ON H1 / SHAM M0	2.73
	ON L1 / SHAM H0	1.63074
	ON M1 / SHAM H0	1.8212
	SHAM M0 / SHAM L0	1.04
	ON M1 / ON L1	1.1
		MLH1 ratio	SD
BLOT of MS samples	ON H1 / SHAM L0	1.12046	0.197208
	ON H1 / SHAM M0	1.14677	0.128325
	ON L1 / SHAM H0	1.56699	0.421328
	ON M1 / SHAM H0	1.10289	0.405039
	SHAM M0 / SHAM L0	0.977055	0.167862
	ON M1 / ON L1	0.70383	0.246312
