# Supplementary material for: Semi-quantitative proteomics of mammalian cells upon short-term exposure to non-ionizing electromagnetic fields
Source: PLoS One. 2017 Feb 24;12(2):e0170762. doi: 10.1371/journal.pone.0170762 (PMC5325209; doi:10.1371/journal.pone.0170762)
Supplement: S1 File — (ZIP) [file pone.0170762.s011.zip › immunoblot_analysis/immunoblot data.xlsx]

## Sheet: MS samples raw data intensities
Note: These data are the alfa-tubulin and MLH1 signals on immunoblot of the samples analyzed by MS SILAC. Each blot has a short exposure (for the tubulin signal) and a long exposure (for the MLH1 signal.
	210214_MSblot1_5sec.tiff					210214_MSblot1_2min.tiff
	a-TUB peak					MLH1 peak
1	13492.7				7	1334.94		SHAM	LIGHT
2	12240.2				8	1439.94		SHAM	MEDIUM
3	11919.7				9	1851.94		SHAM	HEAVY
4	7258.3				10	1361.41		ON	LIGHT
5	8735				11	1715.11		ON	MEDIUM
6	7675.18				12	1103.99		ON	HEAVY
	210214_MSblot2_5sec.tiff					210214_MSblot2_2min.tiff
	a-TUB peak					MLH1 peak
1	9817.9				7	449.456		SHAM	LIGHT
2	13092.6				8	516.163		SHAM	MEDIUM
3	17534.4				9	754.113		SHAM	HEAVY
4	7667.66				10	427.92		ON	LIGHT
5	16276.9				11	717.284		ON	MEDIUM
6	10839.3				12	480.163		ON	HEAVY
	120314_MSblot3_5sec.tiff					120314_MSblot3_2min.tiff
	a-TUB peak					MLH1 peak
1	12759.6				7	1856.72		SHAM	LIGHT
2	7175.54				8	1121.77		SHAM	MEDIUM
3	8258.66				9	952.77		SHAM	HEAVY
4	9200.49				10	1729.43		ON	LIGHT
5	9040.37				11	892.94		ON	MEDIUM
6	8555.25				12	1302.48		ON	HEAVY
	120314_MSblot4_5sec.tiff					120314_MSblot4_2min.tiff
	a-TUB peak					MLH1 peak
3	6243.52				3	3972.93		SHAM	LIGHT
4	5859.93				4	2890.98		SHAM	MEDIUM
5	6560.64				5	2167.5		SHAM	HEAVY
6	5602.05				6	4305.23		ON	LIGHT
7	7309.47				7	2681.62		ON	MEDIUM
8	5395.1				8	3435.52		ON	HEAVY
	280514_MSblot5_5sec.tiff					280514_MSblot5_2.5min.tiff
	a-TUB peak					MLH1 peak
3	9705.98				3	516.456		SHAM	LIGHT
4	9713.4				4	542.335		SHAM	MEDIUM
5	9230.57				5	438.627		SHAM	HEAVY
6	10331.1				6	1010.28		ON	LIGHT
7	8970.57				7	511.749		ON	MEDIUM
8	9373.57				8	603.87		ON	HEAVY
	030715_MSblot6_5sec.tiff					030714_MSblot6_2.5min.tiff
	a-TUB peak					MLH1 peak
3	8844.15				3	2517.13		SHAM	LIGHT
4	9011.28				4	2608.43		SHAM	MEDIUM
5	8677.57				5	2192.89		SHAM	HEAVY
6	10574.3				6	3348.55		ON	LIGHT
7	9052.57				7	2506.26		ON	MEDIUM
8	9535.52				8	3144.96		ON	HEAVY

## Sheet: MS samples calculations
Note: These are the normalizations of the raw intensities on immunoblot of the samples analyzed by MS SILAC from the sheet "MS samples raw data intensities".
	210214_MSblot1_5sec.tiff					210214_MSblot1_2min.tiff
	a-TUB peak					MLH1 peak				MLH/a-TUB	average sham samples	Sample	signal relative to SHAM average
1	13492.7				7	1334.94		SHAM	LIGHT	0.0989383	0.123982	C1L	0.798004
2	12240.2				8	1439.94		SHAM	MEDIUM	0.11764		C1M	0.948844
3	11919.7				9	1851.94		SHAM	HEAVY	0.155369		C1H	1.25315
4	7258.3				10	1361.41		ON	LIGHT	0.187566		C2L	1.51284
5	8735				11	1715.11		ON	MEDIUM	0.196349		C2M	1.58369
6	7675.18				12	1103.99		ON	HEAVY	0.143839		C2H	1.16016
	210214_MSblot2_5sec.tiff					210214_MSblot2_2min.tiff
	a-TUB peak					MLH1 peak
1	9817.9				7	449.456		SHAM	LIGHT	0.0457792	0.042737	C1L	1.07118
2	13092.6				8	516.163		SHAM	MEDIUM	0.0394241		C1M	0.922483
3	17534.4				9	754.113		SHAM	HEAVY	0.0430077		C1H	1.00633
4	7667.66				10	427.92		ON	LIGHT	0.0558084		C2L	1.30586
5	16276.9				11	717.284		ON	MEDIUM	0.0440675		C2M	1.03113
6	10839.3				12	480.163		ON	HEAVY	0.0442983		C2H	1.03653
	120314_MSblot3_5sec.tiff					120314_MSblot3_2min.tiff
	a-TUB peak					MLH1 peak
1	12759.6				7	1856.72		SHAM	LIGHT	0.145516	0.139072	C1L	1.04634
2	7175.54				8	1121.77		SHAM	MEDIUM	0.156332		C1M	1.12412
3	8258.66				9	952.77		SHAM	HEAVY	0.115366		C1H	0.829545
4	9200.49				10	1729.43		ON	LIGHT	0.187972		C2L	1.35162
5	9040.37				11	892.94		ON	MEDIUM	0.0987725		C2M	0.710228
6	8555.25				12	1302.48		ON	HEAVY	0.152243		C2H	1.09471
	120314_MSblot4_5sec.tiff					120314_MSblot4_2min.tiff
	a-TUB peak					MLH1 peak
3	6243.52				3	3972.93		SHAM	LIGHT	0.636329	0.486685	C1L	1.30748
4	5859.93				4	2890.98		SHAM	MEDIUM	0.493347		C1M	1.01369
5	6560.64				5	2167.5		SHAM	HEAVY	0.330379		C1H	0.678835
6	5602.05				6	4305.23		ON	LIGHT	0.768508		C2L	1.57907
7	7309.47				7	2681.62		ON	MEDIUM	0.366869		C2M	0.753812
8	5395.1				8	3435.52		ON	HEAVY	0.636784		C2H	1.30841
	280514_MSblot5_5sec.tiff					280514_MSblot5_2.5min.tiff
	a-TUB peak					MLH1 peak
3	9705.98				3	516.456		SHAM	LIGHT	0.0532101	0.0521876	C1L	1.01959
4	9713.4				4	542.335		SHAM	MEDIUM	0.0558337		C1M	1.06987
5	9230.57				5	438.627		SHAM	HEAVY	0.047519		C1H	0.910542
6	10331.1				6	1010.28		ON	LIGHT	0.0977905		C2L	1.87383
7	8970.57				7	511.749		ON	MEDIUM	0.0570476		C2M	1.09313
8	9373.57				8	603.87		ON	HEAVY	0.0644226		C2H	1.23444
	030715_MSblot6_5sec.tiff					030714_MSblot6_2.5min.tiff
	a-TUB peak					MLH1 peak
3	8844.15				3	2517.13		SHAM	LIGHT	0.28461	0.275593	C1L	1.03272
4	9011.28				4	2608.43		SHAM	MEDIUM	0.289462		C1M	1.05032
5	8677.57				5	2192.89		SHAM	HEAVY	0.252708		C1H	0.916959
6	10574.3				6	3348.55		ON	LIGHT	0.316669		C2L	1.14904
7	9052.57				7	2506.26		ON	MEDIUM	0.276856		C2M	1.00458
8	9535.52				8	3144.96		ON	HEAVY	0.329816		C2H	1.19675

## Sheet: Averages MS samples
Note: Averaged signals for MLH1 obtained from all immunoblots, normalized towards tubulin and relative to unexposed MS samples, based on data in the sheet “MS samples calculations”.
		210214_MSblot1	210214_MSblot2	120314_MSblot3	120314_MSblot4	280514_MSblot5	030715_MSblot6		Sample	Mean	SD
SHAM	LIGHT	0.798004	1.07118	1.04634	1.30748	1.01959	1.03272		C1L	1.04589	0.162099
SHAM	MEDIUM	0.948844	0.922483	1.12412	1.01369	1.06987	1.05032		C1M	1.02155	0.075953
SHAM	HEAVY	1.25315	1.00633	0.829545	0.678835	0.910542	0.916959		C1H	0.932561	0.191801
ON	LIGHT	1.51284	1.30586	1.35162	1.57907	1.87383	1.14904		C2L	1.46204	0.253139
ON	MEDIUM	1.58369	1.03113	0.710228	0.753812	1.09313	1.00458		C2M	1.02943	0.312965
ON	HEAVY	1.16016	1.03653	1.09471	1.30841	1.23444	1.19675		C2H	1.17183	0.0975548

## Sheet: Independent exposure raw data
Note: These data are the alfa-tubulin and MLH1 signals on immunoblot of the samples independently exposed to ELF. Each blot has a short exposure (for the tubulin signal) and a long exposure (for the MLH1 signal).
	210214_DuploBlot1_5sec.tiff				210214_DuploBlot1_2min.tiff
	a-TUB peak				MLH1 peak		ELF		lysis method
1	9043.57			9	1260.87		SHAM		ureaC1
2	9732.23			10	1080.46		ON		ureaC2
3	9531.05			11	1394.87		SHAM		leammli C1
4	10586.6			12	1234.46		ON		leammli C2
5	9397.52			13	600.92		SHAM		ureaC1
6	9874.52			14	524.213		ON		ureaC2
7	10293.1			15	641.213		SHAM		leammli C1
8	8674.98			16	422.335		ON		leammli C2
	210214_DuploBlot2_5sec.tiff				210214_DuploBlot2_2min.tiff
	a-TUB peak				MLH1 peak
1	12085.1			9	198.971		SHAM		ureaC1
2	12029.5			10	209.971		ON		ureaC2
3	14459.2			11	390.627		SHAM		leammli C1
4	13174.8			12	281.799		ON		leammli C2
5	5897.1			13	65.778		SHAM		ureaC1
6	5679.1			14	97.192		ON		ureaC2
7	8828			15	196.849		SHAM		leammli C1
8	5198.1			16	64.364		ON		leammli C2
	280514_DuploBlot3_5sec.tiff				280514_DuploBlot3_2.5min.tiff
	a-TUB peak				MLH1 peak
1	16535.6			1	1464.82		SHAM		ureaC1
2	14234			2	1713.77		ON		ureaC2
3	17845.3			3	1748.31		SHAM		leammli C1
4	14991.1			4	1157.94		ON		leammli C2
	170714_DuploBlot4_5sec.tiff				170714_DuploBlot4_2.5min.tiff
	a-TUB peak				MLH1 peak
1	6821.93			1	2117.72		SHAM		ureaC1
2	9189.47			2	2281.43		ON		ureaC2
3	11185.8			3	2145.72		SHAM		leammli C1
4	12334.1			4	1453.18		ON		leammli C2
5	8651.57			5	2554.13		SHAM		ureaC1
6	6194.15			6	2225.72		ON		ureaC2
7	5784.64			7	1953.13		SHAM		leammli C1
8	8075.66			8	1258.89		ON		leammli C2
	170714_DuploBlot5_5sec.tiff				170714_DuploBlot5_2.5min.tiff
	a-TUB peak				MLH1 peak
1	9432.2			1	1965.48		SHAM		ureaC1
2	10426.6			2	1918.48		ON		ureaC2
3	16153.3			3	1971.31		SHAM		leammli C1
4	9811.39			4	1356.36		ON		leammli C2
5	7789.78			5	2473.01		SHAM		ureaC1
6	6726.71			6	1837.6		ON		ureaC2
7	8802.44			7	1831.13		SHAM		leammli C1
8	18400.3			8	1083.77		ON		leammli C2

## Sheet: Independent exposure calculatio
Note: These are the calculations on raw intensities of alfa-tubulin and MLH1 in the samples independently exposed to ELF.
	210214_DuploBlot1_5sec.tiff				210214_DuploBlot1_2min.tiff
	a-TUB peak				MLH1 peak		ELF	MLH1/alfatub	lysis method	treated normalized over SHAM
1	9043.57			9	1260.87		SHAM	0.139422	ureaC1	1
2	9732.23			10	1080.46		ON	0.111018	ureaC2	0.796278
3	9531.05			11	1394.87		SHAM	0.14635	leammli C1	1
4	10586.6			12	1234.46		ON	0.116605	leammli C2	0.796755
5	9397.52			13	600.92		SHAM	0.0639445	ureaC1	1
6	9874.52			14	524.213		ON	0.0530875	ureaC2	0.830211
7	10293.1			15	641.213		SHAM	0.0622957	leammli C1	1
8	8674.98			16	422.335		ON	0.0486842	leammli C2	0.781503
	210214_DuploBlot2_5sec.tiff				210214_DuploBlot2_2min.tiff
	a-TUB peak				MLH1 peak
1	12085.1			9	198.971		SHAM	0.0164642	ureaC1	1
2	12029.5			10	209.971		ON	0.0174546	ureaC2	1.06016
3	14459.2			11	390.627		SHAM	0.0270158	leammli C1	1
4	13174.8			12	281.799		ON	0.0213893	leammli C2	0.791731
5	5897.1			13	65.778		SHAM	0.0111543	ureaC1	1
6	5679.1			14	97.192		ON	0.017114	ureaC2	1.53429
7	8828			15	196.849		SHAM	0.0222982	leammli C1	1
8	5198.1			16	64.364		ON	0.0123822	leammli C2	0.5553
	280514_DuploBlot3_5sec.tiff				280514_DuploBlot3_2.5min.tiff
	a-TUB peak				MLH1 peak
1	16535.6			1	1464.82		SHAM	0.0885859	ureaC1	1
2	14234			2	1713.77		ON	0.1204	ureaC2	1.35913
3	17845.3			3	1748.31		SHAM	0.0979698	leammli C1	1
4	14991.1			4	1157.94		ON	0.0772419	leammli C2	0.788425
	170714_DuploBlot4_5sec.tiff				170714_DuploBlot4_2.5min.tiff
	a-TUB peak				MLH1 peak
1	6821.93			1	2117.72		SHAM	0.310428	ureaC1	1
2	9189.47			2	2281.43		ON	0.248265	ureaC2	0.799752
3	11185.8			3	2145.72		SHAM	0.191826	leammli C1	1
4	12334.1			4	1453.18		ON	0.117819	leammli C2	0.614197
5	8651.57			5	2554.13		SHAM	0.295222	ureaC1	1
6	6194.15			6	2225.72		ON	0.359326	ureaC2	1.21714
7	5784.64			7	1953.13		SHAM	0.337641	leammli C1	1
8	8075.66			8	1258.89		ON	0.155887	leammli C2	0.461694
	170714_DuploBlot5_5sec.tiff				170714_DuploBlot5_2.5min.tiff
	a-TUB peak				MLH1 peak
1	9432.2			1	1965.48		SHAM	0.20838	ureaC1	1
2	10426.6			2	1918.48		ON	0.183998	ureaC2	0.882995
3	16153.3			3	1971.31		SHAM	0.122037	leammli C1	1
4	9811.39			4	1356.36		ON	0.138243	leammli C2	1.13279
5	7789.78			5	2473.01		SHAM	0.317469	ureaC1	1
6	6726.71			6	1837.6		ON	0.273179	ureaC2	0.860492
7	8802.44			7	1831.13		SHAM	0.208026	leammli C1	1
8	18400.3			8	1083.77		ON	0.0588995	leammli C2	0.283135

## Sheet: Averages independent exposure
Note: Averaged signals for MLH1 obtained from all immunoblots, normalized towards tubulin and relative to unexposed MS samples, based on data in the sheet “Independent exposure calculations'”.
lysis method	ELF	210214_DuploBlot1	210214_DuploBlot1	210214_DuploBlot2	210214_DuploBlot2	280514_DuploBlot3	170714_DuploBlot4	170714_DuploBlot4	170714_DuploBlot5	170714_DuploBlot5			Mean	SD
ureaC1	SHAM	1	1	1	1	1	1	1	1	1			1	0
ureaC2	ON	0.796278	0.830211	1.06016	1.53429	1.35913	0.799752	1.21714	0.882995	0.860492			1.03783	0.272928
leammli C1	SHAM	1	1	1	1	1	1	1	1	1			1	0
leammli C2	ON	0.796755	0.781503	0.791731	0.5553	0.788425	0.614197	0.461694	1.13279	0.283135			0.689504	0.24429

## Sheet: Final MLH protein ratios
Note: Calculations of MS and IB results in same format to allow direct comparison
			Mean	SD
BLOT of MS samples:	SHAM	LIGHT	1.046	0.162		data copy from sheet "averages MS samples"
	SHAM	MEDIUM	1.022	0.076
	SHAM	HEAVY	0.933	0.192
	ON	LIGHT	1.462	0.253
	ON	MEDIUM	1.029	0.313
	ON	HEAVY	1.172	0.098
		ratio in MS exp
MS:	ON H2/SHAM L1	2.83				these are the MLH1 ratios between differentially labeled and treated samples from the quantitative MS experiment
	ON H2/ SHAM M1	2.73
	ON L2 / SHAM H1	1.63074
	ON M2 / SHAM H1	1.8212
	SHAM M1 / SHAM L1	1.05
	ON M2 / ON L2	1.1
		ratio on IB		SD
BLOT of MS samples	ON H2/SHAM L1	1.12046		0.197208		these are the MLH1 ratios between differentially labeled and treated samples from the immunoblot of the MS samples
	ON H2/ SHAM M1	1.14677		0.128325
	ON L2 / SHAM H1	1.56699		0.421328
	ON M2 / SHAM H1	1.10289		0.405039
	SHAM M1 / SHAM L1	0.977055		0.167862
	ON M2 / ON L2	0.70383		0.246312
